# Supplementary material for: An Independent Psychometric Evaluation of the PROMS Measure of Music Perception Skills
Source: PLoS One. 2016 Jul 11;11(7):e0159103. doi: 10.1371/journal.pone.0159103 (PMC4939943; doi:10.1371/journal.pone.0159103)
Supplement: S1 File — Analysis code for recreating all analyses and figures in this manuscript. (R) [file pone.0159103.s001.R]

##############################################################################################################   
# Script for article "An independent psychometric evaluation of the PROMS measure of music perception skills"#
# Submitted to PLoS ONE                                                                                      #
# Responsible for this file: R. Kunert (rikunert@gmail.com)                                                  # 
##############################################################################################################   

#This script provides all analyses in the manuscript and draws Figure 2

#####################################################
#LOAD PACKAGES#######################################
#####################################################

if(!require(Hmisc)){install.packages('Hmisc')}#for standard correlations
library(Hmisc)

if(!require(MASS)){install.packages('MASS')}#for robust correlations
library(MASS)

if(!require(psychometric)){install.packages('psychometric')}#for confidence interval of correlation
library(psychometric)

if(!require(ppcor)){install.packages('ppcor')}#for partial correlations
library(ppcor)

if(!require(psy)){install.packages('psy')}#for Cronbach's alpha
library(psy)

if(!require(ggplot2)){install.packages('ggplot2')}#for plotting
library(ggplot2)

if(!require(gridExtra)){install.packages('gridExtra')}#for plotting
library(gridExtra)

#####################################################
#CONVENIENCE FUNCTIONS ##############################
#####################################################

#Function for running correlations and for plotting
RK_corr <- function(name_X, name_Y, X, Y, out, plotting){
  #input arguments:
  #name_X = x-axis label
  #name_Y = y-axis label
  #X = variable plotted on x-axis
  #Y = variable plotted on y-axis
  #out = function output
  #plotting = whether to immediately output scatter plot
  
  #remove incomplete pairs
  X1 = X; Y1 = Y
  X = X[!is.na(X1) & !is.na(Y1)] 
  Y = Y[!is.na(X1) & !is.na(Y1)]
  
  #perform standard Pearson correlation
  Pearson_r = rcorr(cbind(Y,X), type = "pearson")
  Spearman_r = rcorr(cbind(Y,X), type = "spearman")
  
  #visualise correlation
  data_plotting = data.frame("x" = X, "y" = Y)#plotted data
  theme_set(theme_bw(12)+#remove gray background, set font-size
              theme(axis.line = element_line(colour = "black"),
                    panel.grid.major = element_blank(),
                    panel.grid.minor = element_blank(),
                    panel.background = element_blank(),
                    panel.border = element_blank(),
                    legend.title = element_blank(),#remove all sorts of lines for a cleaner look
                    legend.key = element_blank()))#specify the legend to be arranged vertically
  plot_corr = ggplot(data_plotting, aes(x = x, y = y))+
    geom_point(size = 2) +#add points
    stat_smooth(method = "lm", size = 1, se = FALSE,
                aes(colour = "least squares regression")) +
    stat_smooth(method = "rlm", size = 1, se = FALSE,
                aes(colour = "robust regression")) +
    labs(x = name_X, y = name_Y) +#axis labels
    scale_color_grey()+#colour scale for lines
    theme(legend.position = "none")
  
  if(plotting == T){
    print(plot_corr)
  }
  
  #function output
  if (out == "r"){    
    return(Pearson_r$r[1,2])      
  } else if (out == "p"){    
    return(Pearson_r$P[1,2])    
  } else if (out == "N") {
    return(Pearson_r$n[1,2])
  } else if (out == "rho") {
    return(Spearman_r$r[1,2])
  } else if (out == "diff") {
    return(Pearson_r$r[1,2] - Spearman_r$r[1,2])
  } else if (out == "fig") {
    #added annotation
    text_plotting = data.frame(x = Inf, y = 10,
                               t = sprintf("Pearson r = %s\nSpearman rho = %s",
                                           gsub("0\\.","\\.", sprintf('%1.2f',Pearson_r$r[1,2])),#r-value without trailing zero
                                           gsub("0\\.","\\.", sprintf('%1.2f', Spearman_r$r[1,2]))),#p-value without trailing zero
                               hjust = 1, vjust = 0.5)
    plot_corr = plot_corr + 
      stat_smooth(method = "lm", size = 1, se = FALSE,
                  aes(colour = "least squares regression"),
                  lty = 2) +
      geom_text(data = text_plotting,
                aes(x=x,y=y,hjust=hjust, vjust = vjust, label=t),
                size = 4)#annotation
    
    return(plot_corr)
  }
  
}

#####################################################
#LOAD DATA###########################################
#####################################################

all.data <- read.table('PROMS_MASTER.csv', header=TRUE, na.strings = "NaN", sep=",", dec = ".")#data has to be in working directory

#view the header of the data frame
#names(all.data)
#head(all.data, n=10)

######################################################
#SAMPLE INFO##########################################
######################################################

sum(!is.na(all.data$Participant))#number participants
sum(all.data$male)#number males

mean(all.data$age)#mean age
min(all.data$age)#minimum age
max(all.data$age)#maxmimum age
sd(all.data$age)#standard deviation age

mean(all.data$music_training_years)#mean music training years
min(all.data$music_training_years)#minimum music training years
max(all.data$music_training_years)#maximum music training years
sd(all.data$music_training_years)#standard deviation music training years

sum(all.data$musicianship_level <= 2)#number non-musicians
sum(all.data$musicianship_level == 3)#number amateur musicians
sum(all.data$musicianship_level >= 4)#number semi-professions musicians

sum(all.data$right_handed)#number right handed

######################################################
# TABLE 1 ############################################
######################################################

#prepare standard table with appropriate column and row names
table2_null = matrix(rep(NA,25),ncol=5,byrow=TRUE)
colnames(table2_null) <- c("brief PROMS total","melody","tuning","tempo","rhythmic accent")
rownames(table2_null) <- c("brief PROMS total","melody","tuning","tempo","rhythmic accent")
table2_null <- as.table(table2_null)

#The table columns/row correspond to the following MASTER file columns/row
MASTER_c2 = c(22, 23, 24, 25, 26)
MASTER_r2 = c(22, 23, 24, 25, 26)

#prepare value holders
table2_parametric_r = table2_null#will hold Pearson r-values
table2_parametric_n = table2_null#will hold sample size
table2_parametric_p = table2_null#will hold p-value associated with Pearson r-values
table2_parametric_diff = table2_null#will hold difference between Pearson r-values and Spearman rho values

#run correlations
for (r in 1:5){#for each row
  for (c in 1:5){#for each column    
    
    table2_parametric_r[r,c] = RK_corr(rownames(table2_null)[r], colnames(table2_null)[c],
                                      all.data[,MASTER_r2[r]], all.data[,MASTER_c2[c]], "r", 1)
    table2_parametric_n[r,c] = RK_corr(rownames(table2_null)[r], colnames(table2_null)[c],
                                       all.data[,MASTER_r2[r]], all.data[,MASTER_c2[c]], "N", 0)
    table2_parametric_p[r,c] = RK_corr(rownames(table2_null)[r], colnames(table2_null)[c],
                                      all.data[,MASTER_r2[r]], all.data[,MASTER_c2[c]], "p", 0)
    table2_parametric_diff[r,c] = RK_corr(rownames(table2_null)[r], colnames(table2_null)[c],
                                         all.data[,MASTER_r2[r]], all.data[,MASTER_c2[c]], "diff", 0)
  }
}

#display results
round(table2_parametric_r, digits = 3)#holds r-values of Pearson correlation
round(table2_parametric_n, digits = 3)#holds sample size of Pearson correlation
round(table2_parametric_p, digits = 3)#holds p-values of Pearson correlation
round(table2_parametric_diff, digits = 3)#holds difference between r and rho values
max(abs(table2_parametric_diff))#maximal absolute difference between the r and associated Spearman rho values 

######################################################
#PREPARE TABLE 2######################################
######################################################

#prepare standard table with appropriate column and row names
table2_null = matrix(rep(NA,7*7),ncol=7,byrow=TRUE)
colnames(table2_null) <- c("forw DS","backw DS",
                           "music training","music status","music talent","music acc (full)",
                           "music acc (divided)")
rownames(table2_null) <- c("forw DS","backw DS",
                           "music training","music status","music talent","music acc (full)",
                           "music acc (divided)")
table2_null <- as.table(table2_null)

#The table columns/row correspond to the following MASTER file columns/row
MASTER_r2 = c(4, 5, 10, 19, 21, 37, 32)
MASTER_c2 = c(4, 5, 10, 19, 21, 37, 32)

#prepare value holders
table2_parametric_r = table2_null
table2_parametric_n = table2_null
table2_parametric_p = table2_null
table2_parametric_diff = table2_null

#run correlations
for (r in 1:7){#for each row
  for (c in 1:7){#for each column
    
    X = all.data[,MASTER_r2[r]]
    Y = all.data[,MASTER_c2[c]]
    if (length(X[!is.na(X) & !is.na(Y)]) > 4) {#if big enough sample to run correlation
      
      table2_parametric_r[r,c] = RK_corr(rownames(table2_null)[r], colnames(table2_null)[c],
                                         all.data[,MASTER_r2[r]], all.data[,MASTER_c2[c]], "r", 1)
      table2_parametric_n[r,c] = RK_corr(rownames(table2_null)[r], colnames(table2_null)[c],
                                         all.data[,MASTER_r2[r]], all.data[,MASTER_c2[c]], "N", 0)
      table2_parametric_p[r,c] = RK_corr(rownames(table2_null)[r], colnames(table2_null)[c],
                                         all.data[,MASTER_r2[r]], all.data[,MASTER_c2[c]], "p", 0)
      table2_parametric_diff[r,c] = RK_corr(rownames(table2_null)[r], colnames(table2_null)[c],
                                            all.data[,MASTER_r2[r]], all.data[,MASTER_c2[c]], "diff", 0)
    } else {#if sample not big enough to run correlation
      table2_parametric_r[r,c] = NA
      table2_parametric_n[r,c] = 0
      table2_parametric_p[r,c] = NA
      table2_parametric_diff[r,c] = NA
    } 
  } 
}

#display results
round(table2_parametric_r, digits = 3)#holds r-values of Pearson correlation
round(table2_parametric_n, digits = 3)#holds sample size of Pearson correlation
round(table2_parametric_p, digits = 3)#holds p-values of Pearson correlation
round(table2_parametric_diff, digits = 3)#holds difference between r and rho values
max(abs(table2_parametric_diff[!is.na(table2_parametric_diff)]))#maximal absolute difference between the r and associated Spearman rho values 

######################################################
#PREPARE TABLE 3######################################
######################################################

#prepare standard table with appropriate column and row names
table3_null = matrix(rep(NA,35),ncol=5,byrow=TRUE)
colnames(table3_null) <- c("brief PROMS total","melody","tuning","tempo","rhythmic accent")
rownames(table3_null) <- c("forward digit span","backward digit span",
                 "musical training years","musicianship status","self-rated musical talent","musical task accuracy (full attention)",
                 "musical task accuracy (divided attention)")
table3_null <- as.table(table3_null)

#The table columns/row correspond to the following MASTER file columns/row
MASTER_c3 = c(22, 23, 24, 25, 26)
MASTER_r3 = c(4, 5, 10, 19, 21, 37, 32)

#prepare value holders
table3_parametric_r = table3_null
table3_parametric_n = table3_null
table3_parametric_p = table3_null
table3_parametric_diff = table3_null

#run correlations
for (r in 1:7){#for each row
  for (c in 1:5){#for each column    
      table3_parametric_r[r,c] = RK_corr(rownames(table3_null)[r], colnames(table3_null)[c],
                                     all.data[,MASTER_r3[r]], all.data[,MASTER_c3[c]], "r", 1)
      table3_parametric_n[r,c] = RK_corr(rownames(table3_null)[r], colnames(table3_null)[c],
                                         all.data[,MASTER_r3[r]], all.data[,MASTER_c3[c]], "N", 0)
      table3_parametric_p[r,c] = RK_corr(rownames(table3_null)[r], colnames(table3_null)[c],
                                         all.data[,MASTER_r3[r]], all.data[,MASTER_c3[c]], "p", 0)
      table3_parametric_diff[r,c] = RK_corr(rownames(table3_null)[r], colnames(table3_null)[c],
                                         all.data[,MASTER_r3[r]], all.data[,MASTER_c3[c]], "diff", 0)
  }
}

#display results
round(table3_parametric_r, digits = 3)#holds r-values of Pearson correlation
round(table3_parametric_n, digits = 3)#holds sample size of Pearson correlation
round(table3_parametric_p, digits = 3)#holds p-values of Pearson correlation
round(table3_parametric_diff, digits = 3)#holds difference between r and rho values
max(abs(table3_parametric_diff))#maximal absolute difference between the r and associated Spearman rho values 

######################################################
#EXTRA STATS #########################################
######################################################

#principal component analysis for self-reported musical skill
skill = all.data[!is.na(all.data[,10]) & !is.na(all.data[,19]) & !is.na(all.data[,21]),#only include participants with full data available
                 c(10, 19, 21)]#include all three musical self-report measures (musical training years, musicianship status, self-rated musical talent)
skill.pca <- prcomp(skill,
                 center = TRUE,#center variables
                 scale. = TRUE)#scale variables
#decide how many PCs to retain
plot(skill.pca)#first PC explains by far the most variance
summary(skill.pca)#first PC explains 80% of variance
RK_corr('musical skill PC', 'music acc (full att)',
        1 - all.data[,43], all.data[,25], "p", 0)
skill.pca#PC1 was included in the data sheet, notice that musical skill loads negatively on it, i.e. PC1 represents lack of musical skill
#correlated PC1 (reversed to measure musical skill rather than lack thereof) with the brief PROMS
#Pearson r-value
RK_corr("self-reported music skill PC", "brief PROMS", 1 - all.data[,43], all.data[,22], "r", 0)
#p-value of Pearson r-value
RK_corr("self-reported music skill PC", "brief PROMS", 1 - all.data[,43], all.data[,22], "p", 0)

#95% CI for brief proms - forward digit span correlation
CIr(r=RK_corr("brief PROMS total", "forward digit span",
              all.data[,22], all.data[,4], "r", 0), 
    n = RK_corr("brief PROMS total", "forward digit span",
                all.data[,22], all.data[,4], "N", 0), 
    level = .95)

#partial correlation of musical task accuracy (full attention) with brief PROMS total (holding self-reported musical skill constant)
pcor.test(all.data[!is.na(all.data[,37]) & !is.na(all.data[,22]) & !is.na(all.data[,43]),37],#music acc (full att)
          all.data[!is.na(all.data[,37]) & !is.na(all.data[,22]) & !is.na(all.data[,43]),22],#brief PROMS total
          1 - all.data[!is.na(all.data[,37]) & !is.na(all.data[,22]) & !is.na(all.data[,43]),43])#musical skill PC (reversed to measure skill rather than lack of skill)

#Very similar result as when self-reported music skill measures are included individually in partial correlations
# pcor.test(all.data[!is.na(all.data[,37]) & !is.na(all.data[,22]) & !is.na(all.data[,43]),37],#music acc (full att)
#           all.data[!is.na(all.data[,37]) & !is.na(all.data[,22]) & !is.na(all.data[,43]),22],#brief PROMS total
#           cbind(all.data[!is.na(all.data[,37]) & !is.na(all.data[,22]) & !is.na(all.data[,43]),10],#musical training years
#             all.data[!is.na(all.data[,37]) & !is.na(all.data[,22]) & !is.na(all.data[,43]),19],#musicianship status
#             all.data[!is.na(all.data[,37]) & !is.na(all.data[,22]) & !is.na(all.data[,43]),21]))#self-rated musical talent

#partial correlation of musical task accuracy (divided attention) with brief PROMS total (holding self-reproted musical skill constant)
pcor.test(all.data[!is.na(all.data[,32]) & !is.na(all.data[,22]) & !is.na(all.data[,43]),32],#music acc (divided att)
          all.data[!is.na(all.data[,32]) & !is.na(all.data[,22]) & !is.na(all.data[,43]),22],#brief PROMS total
          1 - all.data[!is.na(all.data[,32]) & !is.na(all.data[,22]) & !is.na(all.data[,43]),43])#musical skill PC (reversed to measure skill rather than lack of skill)

#Very similar result as when self-reported music skill measures are included individually in partial correlations
# pcor.test(all.data[!is.na(all.data[,32]) & !is.na(all.data[,22]) & !is.na(all.data[,43]),32],#music acc (dividided attention)
#           all.data[!is.na(all.data[,32]) & !is.na(all.data[,22]) & !is.na(all.data[,43]),22],#brief PROMS total
#           cbind(all.data[!is.na(all.data[,32]) & !is.na(all.data[,22]) & !is.na(all.data[,43]),10],#musical training years
#             all.data[!is.na(all.data[,32]) & !is.na(all.data[,22]) & !is.na(all.data[,43]),19],#musicianship status
#             all.data[!is.na(all.data[,32]) & !is.na(all.data[,22]) & !is.na(all.data[,43]),21]))#self-rated musical talent

######################################################
#CONSTRUCT VALIDITY ##################################
######################################################

#prepare function to calculate Fischer's z
Fischerz <- function(r) {fis_r = 0.5 * (log((1+r)/(1-r))); return(fis_r)}

#prepare function to calculate r_alerting_cv following Westen & Rosenthal (2003_doi:10.1037/0022-3514.84.3.608)
r_alerting_cv_fun <- function(r_ideal_low, r_ideal_high, obs_column, obs_name) {
  
  #predicted values
  pred = c(rep((Fischerz(r_ideal_low) - (Fischerz(r_ideal_low) * 2 + Fischerz(r_ideal_high) * 5)) / 7, 2),#discriminant validity
           rep((Fischerz(r_ideal_high) - (Fischerz(r_ideal_low) * 2 + Fischerz(r_ideal_high) * 5)) / 7, 5))#criterion and convergent validity
  
  #observed values
  obs = c(Fischerz(RK_corr("forward digit span", obs_name, all.data[,4], all.data[,obs_column], "r", 0)),
          Fischerz(RK_corr("backward digit span", obs_name, all.data[,5], all.data[,obs_column], "r", 0)),
          Fischerz(RK_corr("musical training years", obs_name, all.data[,10], all.data[,obs_column], "r", 0)),
          Fischerz(RK_corr("musicianship status", obs_name, all.data[,19], all.data[,obs_column], "r", 0)),
          Fischerz(RK_corr("self-rated musical talent", obs_name, all.data[,21], all.data[,obs_column], "r", 0)),
          Fischerz(RK_corr("musical task accuracy (full attention)", obs_name, all.data[,37], all.data[,obs_column], "r", 0)),
          Fischerz(RK_corr("musical task accuracy (divided attention)", obs_name, all.data[,32], all.data[,obs_column], "r", 0))
  )
  
  #calculate r_alerting_cv
  r_alerting_cv = rcorr(cbind(pred,obs), type = "pearson")
    
  return(r_alerting_cv)
}

#calculate r_alerting_cv for brief PROMS and subtests
r_alerting_cv_fun(r_ideal_low = 0, r_ideal_high = 0.84, obs_column = 22, "brief PROMS")#r_ideal_high based on test-retest reliability of brief PROMS as reported in Law and Zentner (2012_doi:10.1371/journal.pone.0052508)
r_alerting_cv_fun(r_ideal_low = 0, r_ideal_high = 0.71, obs_column = 23, "melody")
r_alerting_cv_fun(r_ideal_low = 0, r_ideal_high = 0.68, obs_column = 24, "tuning")
r_alerting_cv_fun(r_ideal_low = 0, r_ideal_high = 0.81, obs_column = 25, "tempo")
r_alerting_cv_fun(r_ideal_low = 0, r_ideal_high = 0.63, obs_column = 26, "rhythmic accent")

#####################################################
#VALIDATION OF MUSICAL ACCURACY MEASURE #############
#####################################################

#Internal consistency
all.data1 <- read.table('Exp1_subj_items.csv', header=F, na.strings = "NaN", sep=",", dec = ".")#load data (divided attention)
all.data2 <- read.table('post-test_subj_items.csv', header=F, na.strings = "NaN", sep=",", dec = ".")#load data (full attention)
cronbach(rbind(all.data1, all.data2))#combined Cronbach alpha of musical task accuracy

#Validity
RK_corr("musical training years", "musical task accuracy (overall)",
         all.data[,10], all.data[,42], "r", 1)

#####################################################
#FIGURE 2 ###########################################
#####################################################

#prepare common legend
#draw a nonsense bar graph which will provide a legend
legend_labels = list("least squares regression", "robust regression")
dv <- data.frame(type = legend_labels, x = c(1, 2, 3, 4, 5), y = c(3, 4, 5, 6, 7))
nonsense_plot = ggplot(dv, aes(x = x, y = y)) + geom_point() + 
  geom_abline(aes(colour="least squares regression"), size = 1) +
  stat_smooth(aes(colour="robust regression"), se = F, size = 1) + 
  scale_color_grey()#colour scale for lines
#extract legend
tmp <- ggplot_gtable(ggplot_build(nonsense_plot)) 
leg <- which(sapply(tmp$grobs, function(x) x$name) == "guide-box") 
p1 <- tmp$grobs[[leg]]

ymin = 1

p2 <- RK_corr("backward digit span", "brief PROMS", all.data[,5], all.data[,22], "fig", 0) +
  ylim(ymin,60) + ggtitle("A") + theme(plot.title = element_text(hjust = 0))
p3 <- RK_corr("forward digit span", "brief PROMS", all.data[,4], all.data[,22], "fig", 0) +
  ylim(ymin,60) + ggtitle("B") + theme(plot.title = element_text(hjust = 0))
p4 <- RK_corr("musical training years", "brief PROMS", all.data[,10], all.data[,22], "fig", 0) +
  ylim(ymin,60) + ggtitle("C") + theme(plot.title = element_text(hjust = 0))
p5 <- RK_corr("musicianship status", "brief PROMS", all.data[,19], all.data[,22], "fig", 0) +
  ylim(ymin,60) + ggtitle("D") + theme(plot.title = element_text(hjust = 0))
p6 <- RK_corr("self-rated musical talent", "brief PROMS", all.data[,21], all.data[,22], "fig", 0) +
  ylim(ymin,60) + ggtitle("E") + theme(plot.title = element_text(hjust = 0))
p7 <- RK_corr("music acc (full att)", "brief PROMS", all.data[,37], all.data[,22], "fig", 0) +
  ylim(ymin,60) + ggtitle("F") + theme(plot.title = element_text(hjust = 0))
p8 <- RK_corr("music acc (divided att)", "brief PROMS", all.data[,32], all.data[,22], "fig", 0) +
  ylim(ymin,60) + ggtitle("G") + theme(plot.title = element_text(hjust = 0))
p9 <- RK_corr("self-reported music skill PC", "brief PROMS", 1 - all.data[,43], all.data[,22], "fig", 0) +
  ylim(ymin,60) + ggtitle("H") + theme(plot.title = element_text(hjust = 0))

#combine plots
grid.arrange(grobs = list(p1,p2,p3,p4,p5,p6,p7,p8, p9), ncol = 3, widths = c(2,2,2))

#Figure saved as pdf using RStudio's export function with measurements 7.5 in x 8.75 in
