# Supplementary material for: An Independent Psychometric Evaluation of the PROMS Measure of Music Perception Skills
Source: PLoS One. 2016 Jul 11;11(7):e0159103. doi: 10.1371/journal.pone.0159103 (PMC4939943; doi:10.1371/journal.pone.0159103)
Supplement: S2 File — Subject specific information reported in this manuscript. (CSV) [file pone.0159103.s002.csv]

EXP	List	Participant	forward_digit	backward_digit	overall_digit	age	male?	right_handed	music_training_years	music_training_agestart	absolute_pitch	prime_instrument_agestart	prime_instrument_years	prime_instrument_proficiency	theory_agestart	theory_years	theory_proficiency	musicianship_level	music_listening_hours	musical_talent	PROMS_total	melody	tuning	speed	rhythm	pitch	timing	structure	sensory	control_task_tested_first?	mus_acc_double_task	good_closure_rating_DT	bad_closure_rating_DT	1st_key_closure_rating_DT	2nd_key_closure_rating_DT	mus_acc_single_task	good_closure_rating_ST	bad_closure_rating_ST	1st_key_closure_rating_ST	2nd_key_closure_rating_ST	mus_acc_any_task	music_skill_PC1
1	1	1	13	12	25	22	1	1	7	9	0	9	14	6	9	5	5	3	15	5	44	10	10.5	11	12.5	20.5	23.5	22.5	21.5	1	4.26	7	2.74	6.92	6.66	NaN	NaN	NaN	NaN	NaN	4.26	-0.9815488
1	2	2	9	8	17	22	1	1	6.5	6	0	6	7	7	NaN	0	0	4	30	9	58.5	12.5	14.5	17.5	14	27	31.5	26.5	32	0	5.26	6.94	1.68	6.82	6.52	NaN	NaN	NaN	NaN	NaN	5.26	-2.7024251
1	3	3	9	7	16	22	0	1	0	NaN	0	12	2	1	NaN	0	0	2	15	3	46.5	11.5	8.5	16	10.5	20	26.5	22	24.5	1	3.02	5.74	2.72	4.96	5.52	NaN	NaN	NaN	NaN	NaN	3.02	1.15479192
1	4	4	6	8	14	32	0	1	0	NaN	0	NaN	0	0	NaN	0	0	1	15	1	38.5	6.5	10	12	10	16.5	22	16.5	22	0	2.26	5.8	3.54	5.56	5.4	NaN	NaN	NaN	NaN	NaN	2.26	2.4339448
1	5	5	10	6	16	30	1	1	3	9	0	24	6	7	NaN	0	0	3	10	7	47	8.5	10.5	15.5	12.5	19	28	21	26	1	3.78	6.4	2.62	5.7	6.26	NaN	NaN	NaN	NaN	NaN	3.78	-0.9946783
1	6	6	8	9	17	21	0	1	6	10	0	10	6	6	NaN	0	0	3	10	6	43.5	8.5	8	14.5	12.5	16.5	27	21	22.5	0	3.3	6.12	2.82	5.36	5.82	NaN	NaN	NaN	NaN	NaN	3.3	-1.11056895
1	7	7	11	9	20	22	1	1	1	12	0	12	1	6.5	NaN	0	0	2	30	3	50.5	11	11.5	15.5	12.5	22.5	28	23.5	27	1	2.7	5.48	2.78	4.22	5.163265306	NaN	NaN	NaN	NaN	NaN	2.7	1.03233652
1	8	8	10	9	19	22	0	1	0	NaN	0	NaN	0	0	NaN	0	0	2	8	1	43.5	9.5	9.5	13.5	11	19	24.5	20.5	23	0	4.68	6.56	1.88	6.24	5.66	NaN	NaN	NaN	NaN	NaN	4.68	1.65774305
1	9	9	6	5	11	21	0	1	7	10	0	10	7	6.5	11	1	4	3	14	6.5	NaN	12.5	12	NaN	NaN	24.5	NaN	NaN	NaN	1	3.8	6.22	2.42	5.34	5.66	NaN	NaN	NaN	NaN	NaN	3.8	-1.35876214
1	10	10	8	4	13	23	0	1	6	7	0	7	6	6	7	2	4	3	10	5	43	8	10.5	14.5	10	18.5	24.5	18	25	0	0.62	6.5	5.88	6.28	6.18	NaN	NaN	NaN	NaN	NaN	0.62	-0.85909339
1	11	11	9	8	17	23	1	0	0	NaN	0	NaN	0	0	NaN	0	0	2	20	2	28	4	7	10.5	6.5	11	17	10.5	17.5	1	1.38	4.56	3.18	4.16	4.64	NaN	NaN	NaN	NaN	NaN	1.38	1.40626748
1	12	12	10	12	22	22	0	1	0	NaN	0	10	2	5	NaN	0	0	2	10	3	43.5	9.5	10	13	11	19.5	24	20.5	23	0	2.28	5.82	3.54	4.9	5.52	NaN	NaN	NaN	NaN	NaN	2.28	1.15479192
1	13	13	7	4	11	23	0	1	0	NaN	0	NaN	0	0	NaN	0	0	2	15	3	47	6.5	12.5	16.5	11.5	19	28	18	29	1	4.12	5.38	1.26	4.3	5.04	NaN	NaN	NaN	NaN	NaN	4.12	1.15479192
1	14	14	11	10	21	21	0	0	10	8	0	10	7	7.5	13	4	6	3	10	7.5	51	11.5	14	11.5	14	25.5	25.5	25.5	25.5	0	5.18	6.92	1.74	5.86	6.66	NaN	NaN	NaN	NaN	NaN	5.18	-1.97760392
1	15	15	12	10	22	22	1	1	12	7	0	7	15	8.5	10	4	7	4	12.5	8	48.5	9.5	11.5	12	15.5	21	27.5	25	23.5	1	4.277142857	5.857142857	1.58	4.94	5.98	NaN	NaN	NaN	NaN	NaN	4.277142857	-3.12445427
1	16	16	9	13	22	22	0	0	7	10	0	10	6	8	NaN	0	0	3	7	7	52.5	15	11.5	14.5	11.5	26.5	26	26.5	26	0	5.76	6.98	1.22	6.8	6.88	NaN	NaN	NaN	NaN	NaN	5.76	-1.48449992
1	17	17	6	10	16	20	0	1	3	11	0	11	3	6	NaN	0	0	3	15	5	45	6	15	15	9	21	24	15	30	1	4.08	6.72	2.64	6.02	6.04	NaN	NaN	NaN	NaN	NaN	4.08	-0.49172718
1	18	18	8	7	15	23	0	1	5	8	0	6	8	7	NaN	0	0	3	10	6	56	12	13.5	16.5	14	25.5	30.5	26	30	0	2.24	5.64	3.4	5.08	5.72	NaN	NaN	NaN	NaN	NaN	2.24	-0.98811355
1	19	19	6	7	13	20	0	1	2.5	6	0	6	1	4	NaN	0	0	2	5	3	43.5	8	14	14	7.5	22	21.5	15.5	28	1	NaN	NaN	NaN	NaN	NaN	NaN	NaN	NaN	NaN	NaN	NaN	0.84865341
1	20	20	8	7	15	22	1	1	5	8	0	8	14	7	NaN	0	0	3	14	7	NaN	NaN	NaN	NaN	NaN	NaN	NaN	NaN	NaN	0	4.38	6.36	1.98	5.94	5.96	NaN	NaN	NaN	NaN	NaN	4.38	-1.23958911
1	19	21	9	9	18	18	0	1	5	8	0	8	4	3	NaN	0	0	2	12	1	44.5	9.5	11	13.5	10.5	20.5	24	20	24.5	1	5.26	6.66	1.4	5.04	6.02	NaN	NaN	NaN	NaN	NaN	5.26	1.04546603
1	11	22	12	8	20	19	0	1	1	16	0	16	1	3	NaN	0	0	2	6	3	52	9.5	14.5	14	14	24	28	23.5	28.5	1	3.78	6.34	2.56	5.44	5.6	NaN	NaN	NaN	NaN	NaN	3.78	1.03233652
1	21	23	11	7	18	22	1	0	12	10	0	14	8	8	NaN	0	0	4	22	8	60.5	13	17	13.5	17	30	30.5	30	30.5	1	3.34	6.62	3.28	5.86	6.64	NaN	NaN	NaN	NaN	NaN	3.34	-3.12445427
1	21	24	9	7	16	21	1	1	10	6	0	6	4	8	NaN	0	0	3	10	7	38.5	6.5	10	13.5	8.5	16.5	22	15	23.5	1	4.4	6.06	1.66	4.86	5.66	NaN	NaN	NaN	NaN	NaN	4.4	-1.85186614
1	22	25	9	5	14	19	0	1	0	NaN	0	8	11	6	NaN	0	0	3	10	6	49	10	12	15.5	11.5	22	27	21.5	27.5	0	3.06	5.14	2.08	3.94	5.12	NaN	NaN	NaN	NaN	NaN	3.06	-0.37583653
1	21	26	6	9	15	24	0	1	2	15	0	15	2	1	NaN	0	0	2	14	5	41.5	7.5	11	14	9	18.5	23	16.5	25	1	4.56	6.54	1.98	5.28	6.32	NaN	NaN	NaN	NaN	NaN	4.56	0.40692998
1	23	27	8	10	18	20	1	0	0	NaN	0	NaN	0	0	NaN	0	0	2	14	3	31	4.5	5	12	9.5	9.5	21.5	14	17	1	2.495918367	5.795918367	3.3	4.5	5.62	NaN	NaN	NaN	NaN	NaN	2.495918367	1.15479192
1	24	28	12	12	24	19	0	1	11	8	0	9	10	6.5	13	5	6	3	35	6.5	47.5	11	11	14	11.5	22	25.5	22.5	25	0	4.84	6.74	1.9	5.62	6.36	NaN	NaN	NaN	NaN	NaN	4.84	-1.84858376
1	21	29	9	9	18	23	0	1	10	11	0	11	12	8	NaN	0	0	3	40	7	51.5	12.5	12.5	15	11.5	25	26.5	24	27.5	1	4.8	6.3	1.5	5.36	6.18	NaN	NaN	NaN	NaN	NaN	4.8	-1.85186614
1	1	30	10	7	17	22	0	1	0	NaN	0	NaN	0	0	NaN	0	0	1	10	1	29.5	7	7.5	9.5	5.5	14.5	15	12.5	17	0	2.22	4.4	2.18	3.66	4.28	NaN	NaN	NaN	NaN	NaN	2.22	2.4339448
1	23	31	13	14	27	23	1	1	4	7	0	8	3	4	8	2	2	2	10	6	50.5	13.5	9.5	13	14.5	23	27.5	28	22.5	1	3.64	5.78	2.14	5.24	5.66	NaN	NaN	NaN	NaN	NaN	3.64	-0.08945639
1	3	32	9	11	20	23	0	1	5	6	0	6	3	7	8.5	2	4	3	3.5	7	57	13	13.5	16.5	14	26.5	30.5	27	30	0	3.097142857	5.857142857	2.76	5.52	5.6	NaN	NaN	NaN	NaN	NaN	3.097142857	-1.23958911
1	5	33	7	8	15	19	1	1	5	9	0	9	5	6	NaN	0	0	3	10	6	41.5	7	9	13	12.5	16	25.5	19.5	22	0	4.68	6.18	1.5	4.78	5.56	NaN	NaN	NaN	NaN	NaN	4.68	-0.98811355
1	7	34	8	6	14	20	0	1	5	6	0	6.5	5	5	NaN	0	0	2	14	4	36	10	8.5	8.5	9	18.5	17.5	19	17	0	4.22	6.62	2.4	5.12	6.36	NaN	NaN	NaN	NaN	NaN	4.22	0.29103933
1	9	35	6	11	17	21	0	1	4	7	0	9	2	2	NaN	0	0	2	14	1	NaN	7	8	NaN	NaN	15	NaN	NaN	NaN	0	1.76	5.24	3.48	4.74	5.44	NaN	NaN	NaN	NaN	NaN	1.76	1.16792143
1	11	36	7	9	16	23	0	1	4	8	0	16	2	3	NaN	0	0	2	7	1	32.5	4.5	10.5	10	7.5	15	17.5	12	20.5	0	3.94	5.4	1.46	4.24	5.32	NaN	NaN	NaN	NaN	NaN	3.94	1.16792143
1	13	37	6	10	16	21	0	1	0.5	15	0	15	0.5	1	NaN	0	0	2	12	2	39	9	9.5	10.5	10	18.5	20.5	19	20	0	4.9	6.74	1.84	5.82	6.08	NaN	NaN	NaN	NaN	NaN	4.9	1.34503978
1	15	38	5	10	15	21	1	0	1	8	0	8	1	6	NaN	0	0	2	50	2	38	5.5	11.5	12.5	9.5	17	22	15	24	0	4.32	5.68	1.36	3.4	4.96	NaN	NaN	NaN	NaN	NaN	4.32	1.28381208
1	17	39	7	5	12	21	0	1	4	7	0	12	6	8	NaN	0	0	4	70	7	46.5	9	11.5	12	14	20.5	26	23	23.5	0	4.14	6.12	1.98	5.66	5.9	NaN	NaN	NaN	NaN	NaN	4.14	-1.89333546
1	19	40	8	8	16	28	0	1	4	7	0	7	4	2	NaN	0	0	2	18	2	42	8	10	14	10	18	24	18	24	0	3.8	5.98	2.18	5.16	5.58	NaN	NaN	NaN	NaN	NaN	3.8	0.91644587
1	21	41	10	5	15	21	0	1	2	7	0	7	2	8	NaN	0	0	2	15	5	NaN	5	7.5	NaN	NaN	12.5	NaN	NaN	NaN	0	3.16	5.38	2.22	4.84	5.28	NaN	NaN	NaN	NaN	NaN	3.16	0.40692998
1	23	42	8	10	18	28	0	1	5	10	0	10	5	8.5	NaN	0	0	3	3	7.5	45	8.5	10.5	14	12	19	26	20.5	24.5	0	5.04	6.64	1.6	5.52	6.46	NaN	NaN	NaN	NaN	NaN	5.04	-1.3653269
1	2	43	8	9	17	28	1	1	3	17	0	17	3	3	NaN	0	0	2	10	3	32	9	7.5	7.5	8	16.5	15.5	17	15	1	1.96	5.78	3.82	4.38	5.34	NaN	NaN	NaN	NaN	NaN	1.96	0.78742571
1	4	44	9	8	17	21	0	1	8	11	0	11	8	8	15	0.5	9	4	7	8	50	10	11	14.5	14.5	21	29	24.5	25.5	1	4.54	6.52	1.98	6.42	6.36	NaN	NaN	NaN	NaN	NaN	4.54	-2.63463265
1	6	45	9	6	15	22	0	1	5	8	0	10	3	6	NaN	0	0	2	25	2	45	10.5	10.5	13	11	21	24	21.5	23.5	1	4.86	6.38	1.52	5.96	5.78	NaN	NaN	NaN	NaN	NaN	4.86	0.79399046
1	8	46	8	6	14	26	0	1	12	8	0	8	12	7	16	0.5	2	3	5	5	44	10.5	8.5	13	12	19	25	22.5	21.5	1	3.04	5.78	2.74	4.54	5.44	NaN	NaN	NaN	NaN	NaN	3.04	-1.59382582
1	10	47	8	7	15	22	0	1	0	NaN	0	NaN	0	0	NaN	0	0	2	10	2	31	5.5	6	9.5	10	11.5	19.5	15.5	15.5	1	0.94	4.74	3.8	3.54	4.36	NaN	NaN	NaN	NaN	NaN	0.94	1.40626748
1	12	48	8	8	16	20	1	1	0	NaN	0	NaN	0	0	NaN	0	0	1	30	1	24.5	4	7.5	7.5	5.5	11.5	13	9.5	15	1	1.543265306	5.163265306	3.62	4.84	5.02	NaN	NaN	NaN	NaN	NaN	1.543265306	2.4339448
1	14	49	5	7	12	23	1	0	1	14	0	14	1	3	NaN	0	0	2	10	3	37.5	7	10.5	10	10	17.5	20	17	20.5	1	2.68	4.92	2.24	3.82	4.56	NaN	NaN	NaN	NaN	NaN	2.68	1.03233652
1	16	50	9	10	19	21	0	0	0	NaN	0	NaN	0	0	12	2	6	2	10	1	37	6	11.5	12.5	7	17.5	19.5	13	24	1	3.76	6.18	2.42	5.58	5.84	NaN	NaN	NaN	NaN	NaN	3.76	1.65774305
1	18	51	10	9	19	19	0	1	2	9	0	9	2	4	NaN	0	0	2	8	3	29	7.5	7.5	8	6	15	14	13.5	15.5	1	4.32	6.76	2.44	6.88	6.64	NaN	NaN	NaN	NaN	NaN	4.32	0.90988111
1	20	52	8	6	14	19	0	0	10	5	0	7	8	6	6	2	6	3	23	6	43	10.5	14	11	7.5	24.5	18.5	18	25	1	5.84	6.96	1.12	6.52	6.78	NaN	NaN	NaN	NaN	NaN	5.84	-1.60039057
1	22	53	5	6	11	22	0	1	5	8	0	8	1	1	8	1	1	2	30	2	42	10.5	10	11.5	10	20.5	21.5	20.5	21.5	1	0.46	2.34	1.88	1.84	2.2	NaN	NaN	NaN	NaN	NaN	0.46	0.79399046
1	24	54	8	10	18	23	1	1	0	NaN	0	19	4	3	NaN	0	0	3	3.5	3.5	53.5	13	16	13.5	11	29	24.5	24	29.5	1	3.54	6.08	2.54	5.38	5.68	NaN	NaN	NaN	NaN	NaN	3.54	0.25285238
1	19	55	7	8	15	64	1	0	2	10	0	18	4	4	NaN	0	0	2	16	3	45.5	8.5	12.5	13.5	11	21	24.5	19.5	26	1	4.44	6.42	1.98	4.78	5.82	NaN	NaN	NaN	NaN	NaN	4.44	0.90988111
1	20	56	10	6	16	23	1	1	3	8	0	9	2	3	NaN	0	0	1	30	1	28.5	5	8	9.5	6	13	15.5	11	17.5	0	1.12	4.3	3.18	3.9	3.86	NaN	NaN	NaN	NaN	NaN	1.12	2.06657859
1	22	57	8	6	14	19	0	1	0	NaN	0	NaN	0	0	NaN	0	0	2	4	1	31	6	7.5	9.5	8	13.5	17.5	14	17	0	3.4	5.8	2.4	4.46	5.56	NaN	NaN	NaN	NaN	NaN	3.4	1.65774305
1	24	58	10	9	19	24	0	1	0	NaN	0	NaN	0	0	NaN	0	0	2	20	1	37.5	5.5	7.5	13	11	13	24.5	17	20.5	0	3.82	5.94	2.12	5.64	4.96	NaN	NaN	NaN	NaN	NaN	3.82	1.65774305
1	0	59	7	12	19	23	0	1	10	8	0	8	10	8	8	4	3	3	3	5	42	9	10.5	12.5	10	19.5	22.5	19	23	0	NaN	NaN	NaN	NaN	NaN	NaN	NaN	NaN	NaN	NaN	NaN	-1.34891501
2	1	1	8	6	14	22	0	1	0	NaN	0	12	2	3	12	2	1	2	21	3	46	9.5	10.5	13	13	20	26	22.5	23.5	0	NaN	NaN	NaN	NaN	NaN	NaN	NaN	NaN	NaN	NaN	NaN	1.15479192
2	3	2	9	6	15	22	1	1	2	7	0	20	2	2	NaN	0	0	2	20	4	51	10	13.5	15.5	12	23.5	27.5	22	29	0	NaN	NaN	NaN	NaN	NaN	NaN	NaN	NaN	NaN	NaN	NaN	0.65840555
2	5	3	8	10	18	23	0	1	0	NaN	0	NaN	0	0	NaN	0	0	2	60	1	38	8	6.5	12	11.5	14.5	23.5	19.5	18.5	0	NaN	NaN	NaN	NaN	NaN	NaN	NaN	NaN	NaN	NaN	NaN	1.65774305
2	7	4	8	11	19	19	0	1	11.5	5	0	6	9	8	NaN	0	0	3	6	7	35	8	11	9.5	6.5	19	16	14.5	20.5	0	NaN	NaN	NaN	NaN	NaN	NaN	NaN	NaN	NaN	NaN	NaN	-2.03554924
2	9	5	6	7	13	23	0	1	0	NaN	0	NaN	0	0	NaN	0	0	2	12	4	38	6	10.5	12	9.5	16.5	21.5	15.5	22.5	0	NaN	NaN	NaN	NaN	NaN	NaN	NaN	NaN	NaN	NaN	NaN	0.90331636
2	11	6	10	7	17	21	0	1	8	7	0	7	8	7	12	1	5	3	20	7	55.5	14.5	12.5	14.5	14	27	28.5	28.5	27	0	NaN	NaN	NaN	NaN	NaN	NaN	NaN	NaN	NaN	NaN	NaN	-1.60695533
2	2	7	9	10	19	21	0	1	1	6	1	6	1	1	6	1	1	2	21	3	31.5	4.5	7	10	9.5	11.5	20	14	17.5	1	NaN	NaN	NaN	NaN	NaN	NaN	NaN	NaN	NaN	NaN	NaN	1.03233652
2	4	8	6	5	11	23	1	1	2	17	0	17	5	5.5	17	2	4	3	25	5.5	40.5	6.5	10.5	11.5	12	17	23.5	18.5	22	1	NaN	NaN	NaN	NaN	NaN	NaN	NaN	NaN	NaN	NaN	NaN	-0.49500955
3	1	1	13	12	25	26	0	1	2.5	10	0	10	2	1	NaN	0	0	2	7	5	41.5	10.5	6.5	11	13.5	17	24.5	24	17.5	0	NaN	NaN	NaN	NaN	NaN	NaN	NaN	NaN	NaN	NaN	NaN	0.34570228
3	2	2	8	10	18	24	0	1	1	6	0	6	1	2	NaN	0	0	2	10	2	26	4.5	5.5	10.5	5.5	10	16	10	16	1	NaN	NaN	NaN	NaN	NaN	NaN	NaN	NaN	NaN	NaN	NaN	1.28381208
3	3	3	10	10	20	30	1	1	0	NaN	0	NaN	0	0	NaN	0	0	1	48	3	48.5	8.5	13	14	13	21.5	27	21.5	27	1	NaN	NaN	NaN	NaN	NaN	NaN	NaN	NaN	NaN	NaN	NaN	1.93099368
3	1	4	11	6	17	23	0	1	4	7	0	7	3	2	NaN	0	0	2	20	3	50.5	12.5	13	11.5	13.5	25.5	25	26	24.5	0	NaN	NaN	NaN	NaN	NaN	NaN	NaN	NaN	NaN	NaN	NaN	0.6649703
3	3	5	8	9	17	21	1	0	4	9	0	9	4	5	NaN	0	0	2	10	4	47.5	11.5	9	13.5	13.5	20.5	27	25	22.5	0	NaN	NaN	NaN	NaN	NaN	NaN	NaN	NaN	NaN	NaN	NaN	0.41349474
3	5	6	8	12	20	22	0	0	12	7	0	7	12	8	8	1	8	3	7	6	50.5	10.5	12.5	14	13.5	23	27.5	24	26.5	0	NaN	NaN	NaN	NaN	NaN	NaN	NaN	NaN	NaN	NaN	NaN	-1.84530138
3	7	7	9	9	18	24	0	1	6	14	0	19	5	8	NaN	0	0	3	30	7	56	12.5	16.5	13.5	13.5	29	27	26	30	0	NaN	NaN	NaN	NaN	NaN	NaN	NaN	NaN	NaN	NaN	NaN	-1.36204452
3	9	8	5	10	15	22	0	1	3	8	0	8	3	5	NaN	0	0	2	6	7	47	11	9	14	13	20	27	24	23	0	NaN	NaN	NaN	NaN	NaN	NaN	NaN	NaN	NaN	NaN	NaN	-0.21847655
3	11	9	9	7	16	22	0	1	0	NaN	0	NaN	0	0	NaN	0	0	1	5	1	28.5	6.5	5	9.5	7.5	11.5	17	14	14.5	0	NaN	NaN	NaN	NaN	NaN	NaN	NaN	NaN	NaN	NaN	NaN	2.4339448
3	13	10	9	6	15	24	0	1	5	7	0	8	16	7	8	3	3	3	4	7	38	7.5	9	12	9.5	16.5	21.5	17	21	0	NaN	NaN	NaN	NaN	NaN	NaN	NaN	NaN	NaN	NaN	NaN	-1.23958911
4	1	1	8	5	13	18	0	1	10	8	0	11	7	6	NaN	0	0	3	5	6	53.5	12	15.5	13.5	12.5	27.5	26	24.5	29	0	NaN	NaN	NaN	NaN	NaN	NaN	NaN	NaN	NaN	NaN	NaN	-1.60039057
4	2	2	10	9	19	27	0	1	0	NaN	0	24	1	1	NaN	0	0	NaN	14	3	30.5	7.5	7	10	6	14.5	16	13.5	17	1	NaN	NaN	NaN	NaN	NaN	NaN	NaN	NaN	NaN	NaN	NaN	NaN
4	3	3	8	6	14	19	0	1	6	8	0	8	6	6	12	1.5	5	3	30	4	44	9	13.5	12	9.5	22.5	21.5	18.5	25.5	0	NaN	NaN	NaN	NaN	NaN	NaN	NaN	NaN	NaN	NaN	NaN	-0.60761783
4	4	4	5	7	12	23	0	1	0	NaN	0	12	2	2	12	3	2	2	15	1	28.5	7	4.5	6.5	10.5	11.5	17	17.5	11	1	NaN	NaN	NaN	NaN	NaN	NaN	NaN	NaN	NaN	NaN	NaN	1.65774305
4	5	5	5	7	12	22	0	1	9	8	0	9	8	5	NaN	0	0	3	14	7	32.5	8.5	7.5	10	6.5	16	16.5	15	17.5	0	NaN	NaN	NaN	NaN	NaN	NaN	NaN	NaN	NaN	NaN	NaN	-1.72941073
4	6	6	6	8	14	19	0	1	0	NaN	0	14	5	4	NaN	0	0	3	14	3	23	3	6	6	8	9	14	11	12	1	NaN	NaN	NaN	NaN	NaN	NaN	NaN	NaN	NaN	NaN	NaN	0.37859017
4	7	7	8	10	18	21	0	1	0	NaN	0	NaN	0	0	NaN	0	0	1	14	6	37	8.5	6	13.5	9	14.5	22.5	17.5	19.5	0	NaN	NaN	NaN	NaN	NaN	NaN	NaN	NaN	NaN	NaN	NaN	1.17656699
4	8	8	9	7	16	19	0	0	9	10	0	10	9	7	NaN	0	0	4	6	8	42	7.5	14.5	10	10	22	20	17.5	24.5	1	NaN	NaN	NaN	NaN	NaN	NaN	NaN	NaN	NaN	NaN	NaN	-2.75708805
4	9	9	8	6	14	25	1	1	0	NaN	0	NaN	0	0	NaN	0	0	2	12	1	36.5	3.5	13	11	9	16.5	20	12.5	24	0	NaN	NaN	NaN	NaN	NaN	NaN	NaN	NaN	NaN	NaN	NaN	1.65774305
4	10	10	10	8	10	18	0	1	11	7	0	7	11	7	NaN	0	0	4	10	7	40.5	10	8.5	12.5	9.5	18.5	22	19.5	21	1	NaN	NaN	NaN	NaN	NaN	NaN	NaN	NaN	NaN	NaN	NaN	-2.7505233
4	11	11	5	5	10	23	0	1	14	6	1	6	17	7	9	6	6	3	20	8	40	9	9	14.5	7.5	18	22	16.5	23.5	0	NaN	NaN	NaN	NaN	NaN	NaN	NaN	NaN	NaN	NaN	NaN	-2.59316332
4	12	12	10	8	18	28	0	1	5.5	9	0	9	5	4	NaN	0	0	3	4	3	51	10.5	13	14	13.5	23.5	27.5	24	27	1	NaN	NaN	NaN	NaN	NaN	NaN	NaN	NaN	NaN	NaN	NaN	-0.29491456
4	13	13	11	13	24	20	1	1	5	6	0	6	5	3	NaN	0	0	2	2	5	40	6.5	10.5	12.5	10.5	17	23	17	23	0	NaN	NaN	NaN	NaN	NaN	NaN	NaN	NaN	NaN	NaN	NaN	0.03956377
4	14	14	9	7	16	21	0	0	0.5	16	0	15	1	5	NaN	0	0	2	4	5	36	5	10.5	10.5	10	15.5	20.5	15	21	1	NaN	NaN	NaN	NaN	NaN	NaN	NaN	NaN	NaN	NaN	NaN	0.59061309
4	15	15	7	6	13	20	0	1	7	6	0	15	2	3	NaN	0	0	2	25	4	37.5	7.5	7.5	9.5	13	15	22.5	20.5	17	0	NaN	NaN	NaN	NaN	NaN	NaN	NaN	NaN	NaN	NaN	NaN	0.04612852
4	16	16	8	10	18	24	0	1	1	5	0	5	1	1	NaN	0	0	2	7	1	31.5	3	8.5	10.5	9.5	11.5	20	12.5	19	1	NaN	NaN	NaN	NaN	NaN	NaN	NaN	NaN	NaN	NaN	NaN	1.53528764
4	17	17	5	6	11	19	1	1	1	15	0	15	1	3	NaN	0	0	2	15	3	39.5	7.5	11	13.5	7.5	18.5	21	15	24.5	0	NaN	NaN	NaN	NaN	NaN	NaN	NaN	NaN	NaN	NaN	NaN	1.03233652
4	18	18	10	8	18	27	1	0	0	NaN	0	NaN	0	0	NaN	0	0	2	8	1	31	5.5	6	13	6.5	11.5	19.5	12	19	1	NaN	NaN	NaN	NaN	NaN	NaN	NaN	NaN	NaN	NaN	NaN	1.65774305
4	19	19	6	6	12	23	0	1	4	8	0	8	4	2	NaN	0	0	2	16	3	47.5	10	11.5	15	11	21.5	26	21	26.5	0	NaN	NaN	NaN	NaN	NaN	NaN	NaN	NaN	NaN	NaN	NaN	0.6649703
4	20	20	11	11	22	23	0	1	0	NaN	0	NaN	0	0	NaN	0	0	1	10	1	22.5	3.5	4.5	9	5.5	8	14.5	9	13.5	1	NaN	NaN	NaN	NaN	NaN	NaN	NaN	NaN	NaN	NaN	NaN	2.4339448
4	21	21	10	6	16	20	0	1	4	13	0	13	4	4	12	2	2	3	12	5	35.5	6.5	9	11.5	8.5	15.5	20	15	20.5	0	NaN	NaN	NaN	NaN	NaN	NaN	NaN	NaN	NaN	NaN	NaN	-0.61418258
4	22	22	7	6	13	19	0	1	4	13	0	14	3	4	NaN	0	0	3	10	3	33.5	6	8	10	9.5	14	19.5	15.5	18	1	NaN	NaN	NaN	NaN	NaN	NaN	NaN	NaN	NaN	NaN	NaN	-0.11123145
4	23	23	6	9	15	19	0	1	2	7.5	0	7.5	2	1	NaN	0	0	1	18	1	39	7.5	12	10.5	9	19.5	19.5	16.5	22.5	0	NaN	NaN	NaN	NaN	NaN	NaN	NaN	NaN	NaN	NaN	NaN	2.189034
4	24	24	8	8	16	27	0	1	5	9	0	9	4	5	NaN	0	0	3	28	5	25.5	5.5	4.5	9	6.5	10	15.5	12	13.5	1	NaN	NaN	NaN	NaN	NaN	NaN	NaN	NaN	NaN	NaN	NaN	-0.73663799
5	1	1	NaN	NaN	NaN	20	0	1	11	9	0	9	11	7	NaN	0	0	3	3	5	50.5	13.5	12.5	13.5	11	26	24.5	24.5	26	NaN	NaN	NaN	NaN	NaN	NaN	2.65	5.5	2.85	4.2	4.85	2.65	-1.47137041
5	2	2	NaN	NaN	NaN	23	1	1	7.5	6	0	6	7.5	5	NaN	0	0	3	20	5.5	45.5	8.5	9.5	15	12.5	18	27.5	21	24.5	NaN	NaN	NaN	NaN	NaN	NaN	1.05	4.4	3.35	4.25	4.75	1.05	-1.16851428
5	3	3	NaN	NaN	NaN	23	0	1	3	15	0	12	6	6	18	0.5	1	3	15	6	35.5	8.5	7	10.5	9.5	15.5	20	18	17.5	NaN	NaN	NaN	NaN	NaN	NaN	4.5	5.7	1.2	5.05	5.5	4.5	-0.74320274
5	4	4	NaN	NaN	NaN	21	0	1	8	8	NaN	8	8	7	8	4	3	3	70	5	41	9	9.5	13	9.5	18.5	22.5	18.5	22.5	NaN	NaN	NaN	NaN	NaN	NaN	3.3	5.55	2.25	5.3	5.8	3.3	-1.1040042
5	5	5	NaN	NaN	NaN	20	0	1	8	8	0	8	12	8	11	5	7	3	15	5	53	10.5	14	14	14.5	24.5	28.5	25	28	NaN	NaN	NaN	NaN	NaN	NaN	4.5	6.1	1.6	4.75	6.4	4.5	-1.1040042
5	6	6	NaN	NaN	NaN	25	0	1	16	9	0	9	16	5	13	2	3	3	14	5	40	10	9.5	9.5	11	19.5	20.5	21	19	NaN	NaN	NaN	NaN	NaN	NaN	2.6	4.85	2.25	4.45	4.6	2.6	-2.08364744
5	7	7	NaN	NaN	NaN	34	1	1	1	8	0	NaN	0	0	NaN	0	0	1	30	1	38.5	6	9.5	11.5	11.5	15.5	23	17.5	21	NaN	NaN	NaN	NaN	NaN	NaN	2.5	4.5	2	4.8	4.2	2.5	2.3114894
5	8	8	NaN	NaN	NaN	23	1	0	0	NaN	0	NaN	0	0	NaN	0	0	1	4	1	42	8.5	9	12	12.5	17.5	24.5	21	21	NaN	NaN	NaN	NaN	NaN	NaN	4.65	6	1.35	5.6	5.5	4.65	2.4339448
5	9	9	NaN	NaN	NaN	33	0	1	20	12	0	16	17	7	10	2	1	3	40	7	50.5	12	12.5	14	12	24.5	26	24	26.5	NaN	NaN	NaN	NaN	NaN	NaN	3.45	5.6	2.15	5.25	6.15	3.45	-3.07642018
5	10	10	NaN	NaN	NaN	30	1	1	7	8	0	10	5	1	8	7	1	2	20	1	54	8.5	13.5	16	16	22	32	24.5	29.5	NaN	NaN	NaN	NaN	NaN	NaN	2.85	4.8	1.95	3.65	4.65	2.85	0.80055522
5	11	11	NaN	NaN	NaN	21	0	1	9	6	0	9	6	7	9	2	4	3	18	5	35	3.5	8.5	13	10	12	23	13.5	21.5	NaN	NaN	NaN	NaN	NaN	NaN	2	4.55	2.55	4.4	4.25	2	-1.2264596
5	12	12	NaN	NaN	NaN	23	0	1	5	8	0	8	5	6	NaN	0	0	2	8	4	48	9.5	11.5	14	13	21	27	22.5	25.5	NaN	NaN	NaN	NaN	NaN	NaN	2.2	4.85	2.65	4.75	4.05	2.2	0.29103933
5	13	13	NaN	NaN	NaN	26	1	1	1	12	0	12	1	2	NaN	0	0	2	9	4	43	9	11	11.5	11.5	20	23	20.5	22.5	NaN	NaN	NaN	NaN	NaN	NaN	1.85	5.1	3.25	3.8	4.6	1.85	0.78086095
5	14	14	NaN	NaN	NaN	36	1	1	7	8	0	8	20	10	NaN	0	0	4	0	10	45.5	11.5	12	11.5	10.5	23.5	21.5	22	23.5	NaN	NaN	NaN	NaN	NaN	NaN	5.4	6.4	1	7	1.2	5.4	-3.01512837
5	15	15	NaN	NaN	NaN	24	0	0	16	6	0	9	15	8	17	1	2	4	16	7	58.5	15	17	12	14.5	32	26.5	29.5	29	NaN	NaN	NaN	NaN	NaN	NaN	3.7	5.75	2.05	5.65	5.1	3.7	-3.36280032
5	16	16	NaN	NaN	NaN	22	0	0	10	6	0	6	10	7	NaN	0	0	3	17.5	6	37	6	11.5	11	8.5	17.5	19.5	14.5	22.5	NaN	NaN	NaN	NaN	NaN	NaN	2.25	5.35	3.1	4.9	4.75	2.25	-1.60039057
5	17	17	NaN	NaN	NaN	24	0	1	0	NaN	0	6	18	7.5	NaN	0	0	3	20	7	35	9	7.5	11.5	7	16.5	18.5	16	19	NaN	NaN	NaN	NaN	NaN	NaN	2.7	4.65	1.95	4	4.6	2.7	-0.62731209
5	18	18	NaN	NaN	NaN	20	0	1	0	NaN	0	NaN	0	0	NaN	0	0	2	2	2	38.5	7	7.5	15.5	8.5	14.5	24	15.5	23	NaN	NaN	NaN	NaN	NaN	NaN	2.7	5.55	2.85	5.1	4.8	2.7	1.40626748
5	19	19	NaN	NaN	NaN	19	0	1	10	9	0	9	10	6	12	0.5	6	3	5.5	6	37	6	9.5	11	10.5	15.5	21.5	16.5	20.5	NaN	NaN	NaN	NaN	NaN	NaN	3.45	4.75	1.3	5.1	3.85	3.45	-1.60039057
5	20	20	NaN	NaN	NaN	20	0	1	3.5	12	0	12	3.5	6.5	NaN	0	0	3	35	8	38.5	6	9.5	15.5	7.5	15.5	23	13.5	25	NaN	NaN	NaN	NaN	NaN	NaN	0.6	4.7	4.1	3.5	4.5	0.6	-1.30738157
5	21	21	NaN	NaN	NaN	21	0	1	10	8	0	8	10	7	14	4	7	3	14	7	51	12	12.5	14	12.5	24.5	26.5	24.5	26.5	NaN	NaN	NaN	NaN	NaN	NaN	5.05	6.85	1.8	6.35	6.4	5.05	-1.85186614
5	22	22	NaN	NaN	NaN	21	0	1	0	NaN	0	10	11	1	NaN	0	0	2	20	4	45.5	9.5	12	13	11	21.5	24	20.5	25	NaN	NaN	NaN	NaN	NaN	NaN	5.25	6.25	1	3.85	6.35	5.25	0.90331636
5	23	23	NaN	NaN	NaN	21	0	1	10	8	0	10	6	8	10	7	9	4	4	8	46	11.5	11	13.5	10	22.5	23.5	21.5	24.5	NaN	NaN	NaN	NaN	NaN	NaN	4.6	6.2	1.6	5.25	5.3	4.6	-2.87954346
5	24	24	NaN	NaN	NaN	22	0	1	2	7	0	7	2	3	NaN	0	0	2	3	2	32	6	7.5	11	7.5	13.5	18.5	13.5	18.5	NaN	NaN	NaN	NaN	NaN	NaN	1.9	4.55	2.65	4.6	4.45	1.9	1.16135668
5	25	25	NaN	NaN	NaN	39	0	1	9	9	0	9	9	7	12	2	5	3	3	6	46	7.5	12	16	10.5	19.5	26.5	18	28	NaN	NaN	NaN	NaN	NaN	NaN	4.65	6	1.35	4.6	6.15	4.65	-1.47793517
5	26	26	NaN	NaN	NaN	26	1	1	0	NaN	0	NaN	0	0	NaN	0	0	2	7	2	26	4	7	8	7	11	15	11	15	NaN	NaN	NaN	NaN	NaN	NaN	2.1	4.6	2.5	4.05	3.7	2.1	1.40626748
5	27	27	NaN	NaN	NaN	24	0	1	4	10	0	10	2	3	NaN	2	0	2	35	3	47.5	11	13	12	11.5	24	23.5	22.5	25	NaN	NaN	NaN	NaN	NaN	NaN	2.6	5.2	2.6	3.95	4.7	2.6	0.6649703
5	28	28	NaN	NaN	NaN	26	0	1	0	NaN	0	NaN	0	0	NaN	0	1	1	15	1	32	6	8	10	8	14	18	14	18	NaN	NaN	NaN	NaN	NaN	NaN	2.55	4.45	1.9	4.1	3.85	2.55	2.4339448
5	29	29	NaN	NaN	NaN	20	0	1	2	11	0	12	2	1	12	2	1	2	8	1	33.5	5	10	11.5	7	15	18.5	12	21.5	NaN	NaN	NaN	NaN	NaN	NaN	2.05	4	1.95	4.15	2.8	2.05	1.41283224
5	30	30	NaN	NaN	NaN	26	0	1	0	NaN	0	NaN	0	0	NaN	0	0	1	10	1	16.5	6.5	2	3.5	4.5	8.5	8	11	5.5	NaN	NaN	NaN	NaN	NaN	NaN	2.2	4.7	2.5	3.45	4.5	2.2	2.4339448
5	31	31	NaN	NaN	NaN	19	0	1	8	6	0	8	7	5	NaN	0	0	3	3.5	5	48.5	11	14.5	10.5	12.5	25.5	23	23.5	25	NaN	NaN	NaN	NaN	NaN	NaN	4.65	6.1	1.45	5.55	5.45	4.65	-1.1040042
5	32	32	NaN	NaN	NaN	21	0	1	0	NaN	0	NaN	0	0	NaN	0	0	1	15	1	24	4	6	8	6	10	14	10	14	NaN	NaN	NaN	NaN	NaN	NaN	2.9	4.75	1.85	3.85	4.3	2.9	2.4339448
5	33	33	NaN	NaN	NaN	20	0	1	11	4	0	6	9	6	NaN	0	0	3	15	6	37	5.5	12	9.5	10	17.5	19.5	15.5	21.5	NaN	NaN	NaN	NaN	NaN	NaN	2.95	5	2.05	4.15	3.65	2.95	-1.72284598
5	34	34	NaN	NaN	NaN	23	0	1	2	14	0	14	2	3	NaN	0	0	3	7	3	40.5	7.5	11	13	9	18.5	22	16.5	24	NaN	NaN	NaN	NaN	NaN	NaN	4.15	6.1	1.95	4.4	5.6	4.15	0.13367936
5	35	35	NaN	NaN	NaN	19	0	0	11	7	0	7	12	8	4	12	7	3	25	8	48.5	9	14	15.5	10	23	25.5	19	29.5	NaN	NaN	NaN	NaN	NaN	NaN	3.4	5.25	1.85	4.95	5.15	3.4	-2.22579711
5	36	36	NaN	NaN	NaN	28	0	1	7	6	0	6	6	5	NaN	0	0	1	3	1	23.5	2.5	6.5	8.5	6	9	14.5	8.5	15	NaN	NaN	NaN	NaN	NaN	NaN	3.2	5.05	1.85	4.75	5.3	3.2	1.57675697
5	37	37	NaN	NaN	NaN	19	0	1	0	NaN	0	NaN	0	0	NaN	0	0	2	6	4	45.5	6	11.5	16	12	17.5	28	18	27.5	NaN	NaN	NaN	NaN	NaN	NaN	4.05	5.6	1.55	3.2	5	4.05	0.90331636
5	38	38	NaN	NaN	NaN	23	1	0	0	NaN	0	15	5	4	NaN	0	0	2	20	4	45.5	9	11	14	11.5	20	25.5	20.5	25	NaN	NaN	NaN	NaN	NaN	NaN	4.05	5.8	1.75	5.15	5.75	4.05	0.90331636
5	39	39	NaN	NaN	NaN	18	0	1	3	15	0	15	3	6	15	3	4	3	15	5	37	9.5	8	11	8.5	17.5	19.5	18	19	NaN	NaN	NaN	NaN	NaN	NaN	2	4.1	2.1	3.7	2.85	2	-0.49172718
5	40	40	NaN	NaN	NaN	20	0	1	0	NaN	0	NaN	0	0	NaN	0	0	2	14	2	35	2.5	9	11	12.5	11.5	23.5	25	20	NaN	NaN	NaN	NaN	NaN	NaN	2.1	5.05	2.95	3.9	4.6	2.1	1.40626748
5	41	41	NaN	NaN	NaN	21	0	1	0	NaN	0	NaN	0	0	NaN	0	0	2	10	4	37	6.5	9	11	10.5	15.5	21.5	17	20	NaN	NaN	NaN	NaN	NaN	NaN	3.45	5.05	1.6	4.25	4	3.45	0.90331636
5	42	42	NaN	NaN	NaN	19	0	1	2	9	0	9	2	5	NaN	0	0	3	10	4	52.5	10.5	14	15.5	12.5	24.5	28	23	29.5	NaN	NaN	NaN	NaN	NaN	NaN	4.1	5.65	1.55	4.1	4.55	4.1	-0.11779621
5	43	43	NaN	NaN	NaN	20	0	1	17	7	0	10	10	8	11	5	8	3	20	8	56.5	13	13.5	14	16	26.5	30	29	27.5	NaN	NaN	NaN	NaN	NaN	NaN	4.05	6.35	2.3	4.75	5.35	4.05	-2.96052953
5	44	44	NaN	NaN	NaN	21	1	1	15	6	0	6	15	6	8	2	1	3	28	4	50	12	11.5	12	14.5	23.5	26.5	26.5	23.5	NaN	NaN	NaN	NaN	NaN	NaN	2.95	4.25	1.3	3.1	4.75	2.95	-1.70971647
5	45	45	NaN	NaN	NaN	21	0	1	14	7	0	7	14	8	15	2	4	3	2	7	52	10	13.5	15	13.5	23.5	28.5	23.5	28.5	NaN	NaN	NaN	NaN	NaN	NaN	3.45	5.55	2.1	3.7	4.5	3.45	-2.34168776
5	46	46	NaN	NaN	NaN	22	0	1	0	NaN	0	10	22	1	NaN	0	0	3	21	7	40	10	7	14	9	17	23	19	21	NaN	NaN	NaN	NaN	NaN	NaN	1.5	4.75	3.25	4.5	4.95	1.5	-0.62731209
5	47	47	NaN	NaN	NaN	23	0	1	0	NaN	0	NaN	0	0	NaN	0	0	2	6	1	45	8	12.5	13	11.5	20.5	24.5	19.5	25.5	NaN	NaN	NaN	NaN	NaN	NaN	3.5	6.05	2.55	5.15	5.95	3.5	1.65774305
5	48	48	NaN	NaN	NaN	24	0	1	3	12	0	13	2	2	13	1	2	1	2	2	44	7.5	10	14	12.5	17.5	26.5	20	24	NaN	NaN	NaN	NaN	NaN	NaN	4.2	6.1	1.9	4.9	5.15	4.2	1.81510303
5	49	49	NaN	NaN	NaN	20	0	1	10	10	0	10	8	8	NaN	0	0	3	2	7	47.5	9	12.5	14	12	21.5	26	21	26.5	NaN	NaN	NaN	NaN	NaN	NaN	4.5	5.95	1.45	6	4.2	4.5	-1.85186614
5	50	50	NaN	NaN	NaN	22	0	1	0	NaN	0	NaN	0	0	NaN	0	0	2	5	1	32.5	7.5	8.5	7	9.5	16	16.5	17	15.5	NaN	NaN	NaN	NaN	NaN	NaN	4.55	5.75	1.2	4.1	5.4	4.55	1.65774305
5	51	51	NaN	NaN	NaN	24	0	0	0	NaN	0	NaN	0	0	NaN	0	0	2	15	2	33.5	8	8	9.5	8	16	17.5	16	17.5	NaN	NaN	NaN	NaN	NaN	NaN	1.95	4.55	2.6	3.95	3.9	1.95	1.40626748
5	52	52	NaN	NaN	NaN	20	1	1	3	6	0	6	3	3	NaN	0	0	2	20	2	39	6.5	6.5	14	12	13	26	18.5	20.5	NaN	NaN	NaN	NaN	NaN	NaN	2.55	4.85	2.3	4.05	4.95	2.55	1.03890127
5	53	53	NaN	NaN	NaN	20	0	0	7	12	0	12	7	6	15	1	6	3	15	6	48.5	9.5	13.5	15	10.5	23	25.5	20	28.5	NaN	NaN	NaN	NaN	NaN	NaN	4.5	6.05	1.55	4.65	4.35	4.5	-1.23302436
5	54	54	NaN	NaN	NaN	28	0	0	4	7	0	8	2	2	NaN	0	0	2	6	2	45	6.5	11.5	15	12	18	27	18.5	26.5	NaN	NaN	NaN	NaN	NaN	NaN	2.15	4.9	2.75	4.65	5	2.15	0.91644587
5	55	55	NaN	NaN	NaN	18	0	1	2	10	0	10	2	3	NaN	0	0	2	2	4	45	7	11.5	14	12.5	18.5	26.5	19.5	25.5	NaN	NaN	NaN	NaN	NaN	NaN	4.2	5.55	1.35	3.8	5.3	4.2	0.65840555
5	56	56	NaN	NaN	NaN	30	0	1	7	7	0	7	7	5	8	4	4	3	14	5	50	10.5	12.5	14.5	12.5	23	27	23	27	NaN	NaN	NaN	NaN	NaN	NaN	1.95	4.2	2.25	3.45	4.05	1.95	-0.9815488
5	57	57	NaN	NaN	NaN	20	0	1	0	NaN	0	NaN	0	0	NaN	0	0	2	7	5	42	8	10.5	14.5	9	18.5	23.5	17	25	NaN	NaN	NaN	NaN	NaN	NaN	2.6	5.3	2.7	4.75	4.85	2.6	0.65184079
5	58	58	NaN	NaN	NaN	22	0	1	1	10	0	10	1	1	NaN	0	0	2	10	2	41.5	9	11	10.5	11	20	21.5	20	21.5	NaN	NaN	NaN	NaN	NaN	NaN	3.75	5.9	2.15	4.9	5.2	3.75	1.28381208
5	59	59	NaN	NaN	NaN	23	0	1	0	NaN	0	15	2	2	11	1	2	2	10	1	43.5	6.5	12	14	11	18.5	25	17.5	26	NaN	NaN	NaN	NaN	NaN	NaN	3.35	4.8	1.45	4.35	4.45	3.35	1.65774305
5	60	60	NaN	NaN	NaN	24	0	1	4	6.5	0	NaN	0	0	7.5	2	2	1	25	1	45	9.5	8.5	15	12	18	27	21.5	23.5	NaN	NaN	NaN	NaN	NaN	NaN	1.8	4.65	2.85	4.7	4.35	1.8	1.94412319
