# Supplementary material for: An Independent Psychometric Evaluation of the PROMS Measure of Music Perception Skills
Source: PLoS One. 2016 Jul 11;11(7):e0159103. doi: 10.1371/journal.pone.0159103 (PMC4939943; doi:10.1371/journal.pone.0159103)
Supplement: S3 File — Required for the calculation of Cronbach’s alpha for the musical task accuracy measure. (CSV) [file pone.0159103.s003.csv]

6	5.6	4.8	5.8	5.4	4	4.8	3.2	2	1
5.6	5.6	4.6	5.8	5.6	5	5.4	4.8	5.2	5
3.6	4.4	3.6	5	3.6	1.2	3.4	2.4	1.8	1.2
2.8	2.4	0.8	1.8	2.2	3.2	3.2	1.4	1.2	3.6
3	5.2	4.6	5.4	3.8	4	2.6	2.6	3.8	2.8
3.8	3.4	1.8	4.6	3.2	3.2	3.4	3.8	2.8	3
3.2	2.4	0.6	4.4	3.8	2.2	2.8	2.4	3	2.2
5.2	5.4	4.6	5.8	5.4	3.8	4.2	3.8	5.2	3.4
4	5.4	2.8	4.4	4.6	3.4	3	3.2	4.2	3
1	0.8	0.6	1.2	1	0.6	0.2	0.4	0.2	0.2
2	0.8	1.4	1.6	1.2	1.2	-0.2	1.4	2.4	2
3.2	3.2	2.6	2.8	3.4	1.4	-0.4	1.4	2.6	2.6
3.4	5.8	2.2	5.4	4.6	5	1.2	5.2	3.6	4.8
5.6	6	5.2	5.8	5.2	3.4	5.6	5.2	4.6	5.2
5.6	5.4	2.2	4.4	5	4	1.15	5	5.2	4.2
6	6	5.8	6	6	5.8	6	4.8	6	5.2
4.8	5.4	3	4	4	3.8	3.6	4	4.8	3.4
2.2	2.6	1.4	1.8	2	2.4	4	1.4	2	2.6
5.4	5.6	2.4	6	5.6	3.4	3	3.6	5.2	3.6
5.4	6	5.4	5.2	5.4	5.4	5	5.4	4.6	4.8
4.8	4.6	3.2	5.6	4.4	1.4	3	3.4	3.4	4
3.8	4	3.6	4	3.6	2.2	3.6	2.8	3.4	2.4
4.2	5.6	3.6	4.4	4.8	5.4	3.4	4.6	4	4
4.2	4.2	1.6	5.2	3.2	3.2	1.2	3.2	2.6	2
4.6	6	3.4	5.8	4.2	5	5.6	4	3.6	3.4
2.4	3.2	1.25	3.6	3	2.8	2.2	2	1.6	2.6
5.6	6	4.8	5.4	5.2	4.6	4.2	3.6	5.4	3.6
5.4	6	3.8	5	5.8	3.8	4.2	4.6	4.8	4.6
3.8	3.6	1.6	2.8	3.6	2.8	1.8	0.8	1	0.4
4.6	5	1.4	4.8	4	4	2.4	3	3.6	3.6
4.6	5.6	2	5.6	3.8	1.6	0	2.8	2	3
5.4	4.8	4.6	5.2	5	3.8	5.4	4.2	5.4	3
4.8	5.6	4.8	5.2	5	3.4	3	4.4	4.6	1.4
1.6	4	1	1.2	0.4	2.6	1.2	1.4	2.6	1.6
4.8	5	2.4	4	4.6	4	2.4	4.8	3.2	4.2
4.6	5.6	2.4	5.8	5.2	4.6	4.6	5.8	6	4.4
6	6	3.6	6	4.8	4.8	2.4	3.6	2.4	3.6
4.4	5.8	2.4	5.4	6	5.2	1.2	3.8	4.4	2.8
4.2	5	3.4	4.6	4.8	3.2	3.8	2.8	2.8	3.4
4.2	4.6	1.2	3.6	5.4	2.6	1.6	2.8	2	3.6
5.8	6	3.6	5.8	5.8	5.6	5.2	4	5	3.6
3	3.4	1.2	1.4	2.8	1.8	1.4	2.2	0.8	1.6
4.4	5	3.2	4.8	5	4	5	4.4	5.4	4.2
4	6	3	5.2	5.6	4.6	4.4	5.6	5.6	4.6
3.4	3.2	4	4	2.6	3.6	1.2	3.8	2.4	2.2
0.6	2.8	-0.8	1.2	1.6	1	0.6	0.4	2.2	-0.2
1	1.6	2	1.6	2.8	0.8	1.8	1.5	1.8	0.6
2.6	3.2	1	3.6	4	2	2.6	2	2.2	3.6
4.4	5.6	2.4	4.4	3.6	3.6	4.2	3.4	3.2	2.8
4.8	4.8	6	6	3.6	4.8	3.6	3.6	3.6	2.4
6	6	6	6	6	6	5.8	6	5.8	4.8
1.8	0.8	0	-1.2	1	-2.4	1.8	2.4	-0.8	1.2
2	4.8	4.6	5.4	2.2	2.8	2	3.2	3.6	4.8
4.6	4.2	5	6	3	4.8	3.6	4.2	4.8	4.2
1	1.8	0.6	1.2	0.4	1.4	2.2	1.2	1.4	0
3.2	4.2	3.2	3.6	4.2	2.2	3.4	2.8	3.8	3.4
4.8	4.6	3.8	5.4	4.2	3.4	3.2	1.2	4.2	3.4
