# Supplementary material for: An Independent Psychometric Evaluation of the PROMS Measure of Music Perception Skills
Source: PLoS One. 2016 Jul 11;11(7):e0159103. doi: 10.1371/journal.pone.0159103 (PMC4939943; doi:10.1371/journal.pone.0159103)
Supplement: S4 File — Required for the calculation of Cronbach’s alpha for the musical task accuracy measure. (CSV) [file pone.0159103.s004.csv]

2.5	3.5	2	3.5	3	3.5	3	1	4	0.5
1	2	-2	1.5	1	2	0	2	1.5	1.5
4.5	6	5	5	5	5	0.5	5	5	4
4	4	2.5	4.5	3	3.5	2.5	4.5	2.5	2
5	6	4.5	6	5	3.5	4	4.5	2.5	4
5.5	4	-0.5	3.5	2.5	1	1	5	2.5	1.5
3	3.5	0	3.5	3.5	0.5	0.5	2.5	4.5	3.5
5.5	6	2	5.5	5	5.5	2.5	5.5	6	3
2	4.5	2.5	5	4	1	2.5	4	3.5	5.5
2	3	0.5	4.5	3.5	4	0.5	2.5	3	5
1	4.5	0.5	2	3.5	4.5	1.5	2.5	-1.5	1.5
1.5	4.5	1.5	3	3.5	2	1	0.5	3	1.5
2	2.5	2	2	1.5	2	2	3.5	0	1
6	6	6	6	6	6	0	6	6	6
2.5	4.5	4	4	2.5	3.5	4	4.5	3	4.5
4	4	2.5	3.5	0.5	1	-0.5	2.5	3.5	1.5
5	5.5	0.5	4.5	2	2	0.5	4	3	0
2.5	4.5	1.5	2.5	1.5	4	1.5	2	3.5	3.5
5	6	3.5	4.5	4	2.5	0	1	3.5	4.5
2	0	3	0	-1	0.5	1.5	1	-0.5	-0.5
6	6	5	6	3.5	3	4.5	5	6	5.5
6	6	5	6	5	5	3	5.5	5.5	5.5
5	6	4	6	4.5	5.5	3	4.5	5	2.5
3.5	3.5	-0.5	1.5	5	2	-1	0	3	2
6	5	2.5	5.5	5	5	4	4	5.5	4
3.5	3	1.5	0	-0.5	-3	4	4.5	5.5	2.5
4.5	1.5	2.5	-1.5	3.5	3.5	3	2.5	2	4.5
4.5	6	1	4	1.5	0.5	0.5	1.5	1.5	4.5
4	4	0	-1	3.5	4	1	2.5	1	1.5
2.5	1	2	2.5	2	4	2	1.5	1.5	3
6	6	1.5	5.5	5	5.5	3.5	4	6	3.5
3.5	3.5	1	4.5	4	1.5	1.5	4	3	2.5
4	3	2	2.5	4.5	2.5	3.5	3	2	2.5
5	5.5	5	5	4	3.5	3	3.5	2.5	4.5
4.5	6	1.5	5.5	4.5	3.5	-0.5	3	2.5	3.5
4	4.5	0	4	2.5	3	2.5	3	4	4.5
5	5	2.5	2.5	5	4.5	1	4.5	5	5.5
5.5	6	1.5	5.5	5.5	2.5	3.5	5.5	3	2
4.5	5.5	0	4.5	4.5	0	-1	3	-2.5	1.5
3	-1.5	0	4.5	2	1.5	0	4.5	3	4
4	5	2	2.5	4.5	2.5	1.5	4	4.5	4
5.5	5.5	-1.5	5.5	5.5	5.5	0.5	5.5	4	5
5	5.5	5	4.5	4.5	4	1.5	3	3.5	4
3	6	1.5	6	1.5	6	0	2.5	0	3
3	5.5	1.5	5	4	4.5	0	6	1.5	3.5
2.5	3	1.5	1.5	3	2	1	1	-2	1.5
4	4.5	4.5	2.5	4.5	2.5	5	3	4.5	0
5	5	5	5.5	6	3	2	5	5	0.5
3.5	6	5	6	6	3	-0.5	6	5.5	4.5
5.5	5.5	0.5	6	6	4.5	4.5	4.5	3	5.5
2.5	3.5	1	4	3.5	2	2.5	0.5	-2	2
5	4.5	0.5	1.5	4	4	1	4.5	1.5	-1
4.5	5.5	5.5	5.5	3.5	5.5	4.5	2	5	3.5
2	5	3.5	1	4	0.5	0	2.5	2	1
5	5.5	1	6	4.5	5.5	1.5	4.5	3.5	5
0	4.5	0	3.5	2.5	3	3	1.5	3	-1.5
0.5	4	1.5	4	2	2.5	2.5	4.5	3	1.5
5	5	4	5.5	4.5	1.5	-0.5	4.5	4.5	3.5
4.5	4	4	5.5	4.5	3	1	2	1	4
-0.5	0.5	5.5	1	1.5	5	-3	3.5	-1.5	6
